# Supplementary material for: A Systematic Review and Meta-Analysis of Conditioned Pain Modulation in Children and Young People with Chronic Pain
Source: Children (Basel). 2024 Nov 11;11(11):1367. doi: 10.3390/children11111367 (PMC11592744; doi:10.3390/children11111367)
Supplement: Supplementary file 1 [file children-11-01367-s001.zip]

Archive with 2 entries (2 files):
- Table S1 - CPM Data extraction 05-09-24.docx
- Table S2 - Outcomes and psychometric properties 05-09-24.docx
